# Supplementary material for: Prenatal Detection of Aneuploidy and Imbalanced Chromosomal Arrangements by Massively Parallel Sequencing
Source: PLoS One. 2012 Feb 28;7(2):e27835. doi: 10.1371/journal.pone.0027835 (PMC3289612; doi:10.1371/journal.pone.0027835)
Supplement: Table S1 — The UR% of each chromosome for 62 AF samples. (XLS) [file pone.0027835.s001.xls]

## Sheet: Sheet1
Sample No.	1	2	3	4	5	6	7	8	9	10	11	12	13	14	15	16	17	18	19	20	21	22	23	24	25	26	27	28	29	30	31	32	33	34	35	36	37	38	39	40	41	42	43	44	45	46	47	48	49
Lab. No.	92H13	08H9	09H10	10H11	11H12	12H14	13H15	15H18	17HCGY	19H2	21H4	25H9	27H1	31H6	32H7	33H8	34H9	40H6	42H8	43H9	44H10	45H11	46H12	47H13	48H1	54H7	56H9	57H10	60H14	62H16	61HWMH	72HT21	74H3	81HWMH	02H2	06H7	82HCXP	04H4	05H6	63H17	65H4	66H9	67H10	68H11	69H12	70H13	71H14	73H2	77H8
chr1	7.73893	7.88743	7.85041	7.96493	7.92101	7.9349	7.80676	7.86645	7.84659	7.75153	7.68084	7.92035	7.89195	8.08898	8.15463	7.96074	8.0791	8.07078	7.95266	7.87758	7.98647	8.1106	8.03183	8.07519	7.87805	7.87344	7.80326	7.9923	7.91098	8.01323	7.74909	7.97115	7.89895	8.21675	7.86844	7.84574	7.9275	7.9764	7.95425	7.98936	8.06028	7.7661	7.89256	7.85898	7.74274	7.87424	7.87233	7.92713	7.85891
chr2	8.99089	8.96235	9.29456	9.08841	8.90261	9.12145	8.90035	9.23685	9.17936	9.24738	9.02024	9.14948	8.82748	8.95314	9.00491	9.13342	8.97976	8.72997	9.20456	8.77129	9.05089	9.03956	9.00181	8.97672	9.18386	9.16486	8.98525	8.81839	9.11875	9.18591	8.91788	9.15745	8.84732	8.88579	8.92829	8.95251	8.99112	9.06168	8.86496	9.05181	9.01028	8.96933	8.85164	9.15224	8.9323	8.78006	8.8262	9.12678	8.92916
chr3	7.23208	7.1782	7.54191	7.4825	7.25767	7.41442	7.27056	7.61831	7.37123	7.61728	7.35854	7.50122	7.20522	7.28916	7.18975	7.36215	7.21661	6.99263	7.49891	7.05935	7.35964	7.21036	7.3248	7.19889	7.50207	7.50175	7.33516	7.1265	7.57355	7.39377	7.25995	7.42089	7.0485	7.1885	7.28297	7.27502	7.38122	7.3692	7.11506	7.52014	7.1718	7.36632	7.12206	7.56296	7.19666	7.02945	7.19585	7.44757	7.21419
chr4	6.82179	6.72983	7.38078	6.90743	6.80294	6.98901	6.9543	7.35285	7.10024	7.33708	7.17164	7.17759	6.72806	6.61427	6.4592	6.76841	6.60186	6.18582	7.17336	6.45233	6.84814	6.90493	6.81769	6.66421	7.22098	7.19404	6.93446	6.53955	7.28608	6.82209	6.96938	7.19442	6.58446	6.43342	6.75723	6.84496	6.94348	6.9177	6.50903	7.1162	6.78115	7.06243	6.70845	7.29542	6.78697	6.51679	6.54379	6.92266	7.00317
chr5	6.50259	6.47057	6.87625	6.68613	6.43802	6.64911	6.52612	6.87455	6.78413	6.87063	6.68478	6.82602	6.52857	6.53166	6.56514	6.62716	6.4929	6.15887	6.78562	6.41791	6.70061	6.54754	6.5709	6.5153	6.79333	6.77533	6.61257	6.36318	6.82957	6.6342	6.49666	6.60042	6.36119	6.38596	6.5316	6.53519	6.59772	6.62671	6.3998	6.67194	6.53884	6.64321	6.50986	6.81298	6.51969	6.4821	6.39703	6.67488	6.60957
chr6	6.25961	6.25883	6.65961	6.48163	6.28521	6.4914	6.32043	6.58465	6.50904	6.59971	6.44035	6.60659	6.30527	6.31656	6.2674	6.41842	6.29448	6.0344	6.53294	6.20984	6.44565	6.36419	6.36885	6.34922	6.59199	6.553	6.38202	6.16725	6.50691	6.38409	6.31482	6.42547	6.26188	6.17414	6.32415	6.37288	6.35792	6.42476	6.20101	6.44539	6.42182	6.44283	6.28323	6.58103	6.2826	6.20714	6.24845	6.41604	6.37247
chr7	5.37428	5.35311	5.49901	5.49374	5.37166	5.49996	5.35673	5.53012	5.53509	5.57326	5.42092	5.51494	5.36301	5.46197	5.52858	5.52026	5.50425	5.26743	5.53486	5.31769	5.54064	5.47198	5.53736	5.47958	5.52258	5.4963	5.42843	5.32944	5.53906	5.47517	5.41368	5.43582	5.3066	5.36581	5.40613	5.46734	5.43746	5.50659	5.318	5.482	5.50269	5.38539	5.41441	5.53956	5.41492	5.3389	5.3602	5.48323	5.47663
chr8	5.2143	5.21457	5.46755	5.33131	5.23421	5.32355	5.28262	5.42353	5.37447	5.40058	5.25531	5.36007	5.12261	5.23731	5.23793	5.27963	5.219	5.14979	5.34322	5.20817	5.37569	5.3406	5.34458	5.3107	5.40499	5.38446	5.26777	5.08906	5.36532	5.29692	5.23896	5.34021	5.10176	5.09534	5.21663	5.25832	5.15838	5.3674	5.16493	5.34876	5.22906	5.24462	5.17133	5.4315	5.19978	5.15099	5.13854	5.38641	5.28781
chr9	3.9407	3.97783	3.94166	4.03952	3.97344	4.03537	3.96807	3.97642	3.98805	3.95956	3.92169	4.00316	3.91417	4.05941	4.15372	3.98706	4.07781	4.04431	3.97741	3.96167	4.06529	4.012	4.06424	4.06825	3.9903	4.02464	3.89214	4.02774	3.9494	4.03311	3.90599	4.04101	4.04371	3.88034	3.99874	3.94848	3.96969	4.02281	4.01706	3.94687	4.04949	3.86191	4.02043	3.97073	3.95918	3.98562	3.90548	4.06706	3.92439
chr10	4.79667	4.75448	4.74692	4.83382	4.73904	4.83369	4.77237	4.72153	4.84342	4.77595	4.66745	4.79208	4.84691	4.92157	4.94965	4.82172	4.92129	4.91905	4.78933	4.9121	4.82223	4.88393	4.91295	4.85556	4.76253	4.78601	4.74423	4.82008	4.78146	4.84929	4.77461	4.81572	4.79255	4.82834	4.80714	4.76034	4.75009	4.86966	4.7895	4.8208	4.88651	4.73761	4.80704	4.77716	4.76677	4.82528	4.81877	4.84319	4.74587
chr11	4.6286	4.60808	4.60316	4.6449	4.62356	4.70402	4.58482	4.54552	4.58712	4.56402	4.50248	4.59757	4.61632	4.71115	4.8189	4.67364	4.77006	4.78964	4.6535	4.59294	4.70109	4.72467	4.67171	4.74098	4.5878	4.62868	4.51007	4.68919	4.57738	4.65699	4.4831	4.58517	4.60361	4.72725	4.63214	4.58402	4.55783	4.70029	4.67103	4.64455	4.69252	4.46531	4.59749	4.56541	4.6238	4.64347	4.66292	4.61638	4.47723
chr12	4.59133	4.56618	4.74421	4.6991	4.62647	4.69527	4.60873	4.74292	4.72142	4.74182	4.66496	4.74809	4.5572	4.69757	4.57315	4.7343	4.71173	4.55587	4.66408	4.61328	4.68895	4.67735	4.6823	4.70349	4.72748	4.75478	4.65843	4.54842	4.69484	4.67827	4.59648	4.63738	4.549	4.53048	4.62919	4.6327	4.66017	4.7123	4.60941	4.72903	4.70819	4.68804	4.68582	4.72828	4.59416	4.62002	4.6066	4.75247	4.56094
chr13	3.68963	3.64248	3.91725	3.74255	3.68026	3.77026	3.70743	3.94434	3.87972	3.90929	3.82873	3.86819	3.6791	3.58469	3.59015	3.71397	3.63804	3.40448	3.82285	3.52518	3.73379	3.64658	3.71999	3.58438	3.86358	3.85305	3.78613	3.5686	3.95038	3.73081	3.71052	3.80572	3.53589	3.38609	3.66324	3.71881	3.80173	3.67957	3.57889	3.87238	3.71612	3.8368	3.65742	3.95916	3.62961	3.58378	3.55361	3.70911	3.73752
chr14	3.22382	3.223	3.29355	3.27917	3.23408	3.26767	3.22347	3.25405	3.23384	3.32162	3.21379	3.30455	3.23221	3.25848	3.20538	3.30475	3.30347	3.20714	3.28476	3.1896	3.28221	3.27356	3.26162	3.26869	3.24642	3.31503	3.17701	3.22429	3.31218	3.28478	3.20496	3.19511	3.20963	3.20102	3.24614	3.19408	3.22961	3.26215	3.21136	3.29911	3.27535	3.21526	3.18868	3.27284	3.20099	3.26257	3.21345	3.30961	3.26877
chr15	2.82895	2.8769	2.76153	2.88453	2.82406	2.91426	2.80851	2.80104	2.86648	2.79201	2.74011	2.83273	2.85928	2.94274	2.92615	2.87276	2.92695	2.91151	2.82859	2.86888	2.81902	2.8942	2.89115	2.97017	2.82669	2.84354	2.77767	2.91292	2.84529	2.88613	2.74897	2.79979	2.83452	2.90573	2.8836	2.86025	2.91331	2.87296	2.84538	2.85255	2.89879	2.78567	2.79408	2.79709	2.80227	2.87647	2.84846	2.83692	2.74669
chr16	2.52218	2.57767	2.40059	2.59501	2.53574	2.56502	2.50073	2.41593	2.5449	2.39275	2.3884	2.45073	2.57882	2.79979	2.86038	2.6774	2.78703	2.89899	2.49335	2.7707	2.6757	2.74592	2.66262	2.76659	2.47524	2.50562	2.45646	2.69888	2.45725	2.64485	2.45375	2.48651	2.63959	2.70895	2.58078	2.54567	2.53552	2.65945	2.72569	2.55573	2.73792	2.42509	2.60388	2.43819	2.56051	2.70494	2.67162	2.59028	2.47572
chr17	2.61797	2.67318	2.38015	2.65042	2.58532	2.60161	2.57959	2.40218	2.57634	2.38871	2.38993	2.48117	2.70714	2.8628	2.95963	2.76739	2.8719	2.96767	2.5038	2.85245	2.67016	2.75817	2.72962	2.8682	2.47611	2.48949	2.49812	2.81598	2.48385	2.71992	2.48411	2.50991	2.71332	2.79268	2.69311	2.60298	2.54585	2.70495	2.76629	2.63406	2.83212	2.42121	2.66288	2.43786	2.65326	2.77882	2.85169	2.69054	2.51582
chr18	2.91948	2.90997	3.05087	2.98046	2.96754	3.02663	2.93281	3.07974	3.04896	3.0886	2.97819	3.00182	2.91784	2.99596	2.87889	3.00119	2.94727	2.89291	3.01182	2.90251	3.00165	2.9394	2.97642	2.96456	3.03621	3.03974	2.98022	2.8981	3.06495	2.9062	2.97139	3.0083	2.82392	2.78959	4.40601	4.54298	4.44103	2.94188	2.90456	2.99231	2.97218	2.96159	2.86179	3.07979	2.93838	2.90153	2.87915	2.96005	2.94719
chr19	1.38408	1.42183	1.12009	1.43118	1.37995	1.43436	1.37221	1.14041	1.35396	1.13946	1.21108	1.26643	1.48498	1.68491	1.66944	1.53918	1.68745	1.80186	1.32262	1.64701	1.47932	1.50138	1.5507	1.66675	1.2277	1.2293	1.25753	1.6034	1.23438	1.48462	1.3147	1.30022	1.54767	1.48778	1.45999	1.39786	1.31066	1.47988	1.57637	1.35274	1.61966	1.24956	1.49779	1.20435	1.45437	1.58905	1.62288	1.43714	1.31709
chr20	2.11885	2.137	1.96622	2.14825	2.09831	2.11216	2.03898	2.00009	2.06408	1.9658	1.97523	2.03311	2.08065	2.2625	2.27082	2.16824	2.24355	2.34378	2.06841	2.21492	2.09981	2.2563	2.17618	2.18602	2.02446	2.07147	2.03668	2.16791	2.03108	2.15506	2.02781	2.04848	2.13798	2.13791	2.11698	2.11547	2.05229	2.18483	2.15748	2.118	2.17857	1.96311	2.08968	2.00202	2.16921	2.18747	2.20347	2.13741	2.03422
chr21	1.26909	1.25938	1.29496	1.29594	1.26525	1.26968	1.26164	1.27874	1.27467	1.30932	1.25913	1.32747	1.26195	1.29591	1.33863	1.30681	1.29357	1.26259	1.29318	1.27819	1.29905	1.3079	1.28722	1.27048	1.29728	1.29923	1.27119	1.28358	1.26456	1.29914	1.84566	1.93422	1.89951	1.7351	1.27958	1.25989	1.27086	1.29819	1.2768	1.29207	1.30307	1.27888	1.27599	1.29619	1.27765	1.24727	1.29059	1.31973	1.28282
chr22	1.10685	1.08696	0.920089	1.0885	1.06247	1.07318	1.04204	0.914332	1.05015	0.909795	0.92936	0.941959	1.12942	1.2231	1.23978	1.15389	1.27538	1.33014	1.02458	1.22695	1.09715	1.14737	1.16356	1.27678	0.963133	0.963007	0.985653	1.17883	0.96249	1.1514	1.01452	0.997793	1.1615	1.17718	1.08418	1.06078	1.03106	1.11967	1.20627	1.05939	1.18023	0.949076	1.12963	0.955456	1.08584	1.22061	1.17229	1.12417	1.04767
chrX	4.22414	4.22633	2.16279	2.12764	4.18671	2.15392	4.17665	2.16982	2.1543	2.21683	4.29276	2.1654	4.15934	2.0906	2.04634	2.08537	2.0412	4.07733	2.11581	4.12672	2.13544	2.12027	2.12215	2.1254	2.27746	2.129	4.21618	4.13311	2.13555	2.20003	4.09898	2.17426	4.09394	4.04201	2.08601	2.10174	2.03162	2.12507	4.13297	2.07769	2.10518	4.27724	4.16872	2.1515	4.20368	4.19024	4.112	2.1031	4.15955
chrY	0.00319954	0.00385277	0.125861	0.122945	0.00447152	0.119132	0.00406982	0.1256	0.112431	0.126995	0.00409799	0.129285	0.00252166	0.115786	0.111454	0.122166	0.115348	0.00303598	0.119775	0.00273785	0.121407	0.121243	0.129755	0.113873	0.119761	0.124237	0.00338712	0.00329282	0.124752	0.114016	0.00402711	0.114595	0.00299534	0.00385835	0.117733	0.121984	0.103881	0.115916	0.00389336	0.127096	0.128204	0.00340171	0.00515811	0.129314	0.00466496	0.00321214	0.00464313	0.118173	0.00661852
[truncated: 13 more columns]
